# Supplementary material for: Ganoderic Acid Ameliorates Ulcerative Colitis by Improving Intestinal Barrier Function via Gut Microbiota Modulation
Source: Int J Mol Sci. 2025 Mar 10;26(6):2466. doi: 10.3390/ijms26062466 (PMC11942431; doi:10.3390/ijms26062466)
Supplement: Supplementary file 1 [file ijms-26-02466-s001.zip]

Archive with 1 entries (1 files):
- ijms-3438793-supplementary.pdf
